# Supplementary material for: Neurofibromin Encoded by the Neurofibromatosis Type 1 (NF1) Gene Promotes the Membrane Translocation of SPRED2, Thereby Inhibiting the ERK Pathway in Breast Cancer Cells
Source: Int J Mol Sci. 2025 Oct 16;26(20):10072. doi: 10.3390/ijms262010072 (PMC12563662; doi:10.3390/ijms262010072)
Supplement: Supplementary file 1 [file ijms-26-10072-s001.zip]

Archive with 1 entries (1 files):
- ijms-3918548-supplementary.pdf
